# Supplementary material for: Centella asiatica enhances diabetic wound healing by decreasing macrophage-driven inflammation via the AKT/MAPK/NF-κB pathway
Source: Front Pharmacol. 2025 Sep 29;16:1632573. doi: 10.3389/fphar.2025.1632573 (PMC12515935; doi:10.3389/fphar.2025.1632573)
Supplement: Supplementary file 1 [file Table1.xlsx]

## Sheet: Sheet1
NO.	Gene	Description
1	MMP9	Matrix Metallopeptidase 9
2	MMP3	Matrix Metallopeptidase 3
3	MMP2	Matrix Metallopeptidase 2
4	MMP13	Matrix Metallopeptidase 13
5	MMP12	Matrix Metallopeptidase 12
6	ESR2	Estrogen Receptor 2
7	ESR1	Estrogen Receptor 1
8	MET	MET Proto-Oncogene, Receptor Tyrosine Kinase
9	SYK	Spleen Associated Tyrosine Kinase
10	INSR	Insulin Receptor
11	ALK	ALK Receptor Tyrosine Kinase
12	IGF1R	Insulin Like Growth Factor 1 Receptor
13	GSK3B	Glycogen Synthase Kinase 3 Beta
14	GPR35	G Protein-Coupled Receptor 35
15	EGFR	Epidermal Growth Factor Receptor
16	CXCR1	C-X-C Motif Chemokine Receptor 1
17	CFTR	CF Transmembrane Conductance Regulator
18	CDK6	Cyclin Dependent Kinase 6
19	CDK2	Cyclin Dependent Kinase 2
20	APEX1	Apurinic/Apyrimidinic Endodeoxyribonuclease 1
21	AKT1	AKT Serine/Threonine Kinase 1
22	AHR	Aryl Hydrocarbon Receptor
23	ABCG2	ATP Binding Cassette Subfamily G Member 2
24	XDH	Xanthine Dehydrogenase
25	TERT	Telomerase Reverse Transcriptase
26	SRC	SRC Proto-Oncogene, Non-Receptor Tyrosine Kinase
27	PYGL	Glycogen Phosphorylase L
28	PTPRS	Protein Tyrosine Phosphatase Receptor Type S
29	PARP1	Poly(ADP-Ribose) Polymerase 1
30	NOX4	NADPH Oxidase 4
31	MYLK	Myosin Light Chain Kinase
